# Supplementary material for: Design, Sustainable Synthesis and Biological Evaluation of a Novel Dual α2A/5-HT7 Receptor Antagonist with Antidepressant-Like Properties
Source: Molecules. 2021 Jun 23;26(13):3828. doi: 10.3390/molecules26133828 (PMC8270334; doi:10.3390/molecules26133828)
Supplement: Supplementary file 1 [file molecules-26-03828-s001.zip]

Archive with 1 entries (1 files):
- molecules-1254488-supplementary.pdf
